# Supplementary material for: Development and Psychometric Properties of a Questionnaire Assessing Self-Reported Generic Health Literacy in Adolescence
Source: Int J Environ Res Public Health. 2020 Apr 21;17(8):2860. doi: 10.3390/ijerph17082860 (PMC7216216; doi:10.3390/ijerph17082860)
Supplement: Supplementary file 1 [file ijerph-17-02860-s001.zip]

Archive with 4 entries (4 files):
- SuplementaryMaterials_S1Figure.pdf
- SupplemantaryMaterials_S1Table.docx
- SupplemantaryMaterials_S2Figure.pdf
- SupplemantaryMaterials_S2Table.docx
